# Supplementary material for: Signs of Selective Pressure on Genetic Variants Affecting Human Height
Source: PLoS One. 2011 Nov 9;6(11):e27588. doi: 10.1371/journal.pone.0027588 (PMC3212575; doi:10.1371/journal.pone.0027588)
Supplement: Table S1 — Variants associated to height in linkage disequilibrium (r2>0.8 in at least one population) with alleles associated with other traits in genome-wide association studies. For each height variant is reported the GWAS variant in linkage, the trait and the PubMed ID for the study itself. (XLS) [file pone.0027588.s002.xls]

## Sheet: Sheet1
Height variant	FST	GWAS variant	Disease/Trait	PubMed ID	r2 (CEU)	r2 (ASN)	r2 (YRI)	core set	Note
rs10037512	0.218	rs1366594	Bone mineral density (hip)	19801982	0.967	0.931	1	Y
rs10874746	0.313	rs12745968	Biplolar disorder and schizophrenia	20889312	0.928	1		Y
rs17782313	0.007	rs10871777	Obesity (extreme)	20421936	1	1	0.93	Y	in LD with rs12970134 (r2=0.813 CEU) and rs571312 (r2=1 CEU; 0.963 ASN)
		rs12970134	Waist circumference and related phenotypes	18454146	0.813			Y	in LD with rs571312 (r2=0.813 CEU) and rs10871777 (r2=0.813 CEU)
		rs571312	Body mass index	20935630	1	0.963		Y	in LD with rs10871777 (r2=1 CEU; r2=0.963 ASN) and rs12970134 (r2=0.813 CEU)
rs4665736	0.268	rs713586	Body mass index	20935630	0.811			Y
rs2145272	0.122	rs2145270	Body mass index	19079261	0.898	1		Y
rs3129109	0.295	rs4947339	Platelet aggregation	20526338	0.898			Y
rs7759938	0.13	rs314276	Menarche (age at onset)	19448623	0.965	0.971		Y	in LD with rs314280 (r2=1 ASN)
		rs314280	Menarche (age at onset)	19448622		0.971		Y	in LD with rs314276 (r2=1 ASN)
rs6457620	0.01	rs6457617	Rheumatoid arthritis	18668548	1	1	0.967	Y
rs2066807	0.044	rs2066808	Psoriasis	19169254	1			Y
rs1490384	0.604	rs9388489	Type 1 diabetes	19430480	0.842	1	0.938	N
rs2093210	0.377	rs10483727	Optic disc size (rim)	20395239	0.802		1	N
